# Supplementary material for: The Anatomy of Glenoid Concavity—Bony and Osteochondral Assessment of a Stability-Related Parameter
Source: J Clin Med. 2021 Sep 22;10(19):4316. doi: 10.3390/jcm10194316 (PMC8509742; doi:10.3390/jcm10194316)
Supplement: Supplementary file 1 [file jcm-10-04316-s001.zip]

Archive with 1 entries (1 files):
- jcm-1326877-supplementary.xlsx
