# Supplementary material for: The Anatomy of Glenoid Concavity—Bony and Osteochondral Assessment of a Stability-Related Parameter
Source: J Clin Med. 2021 Sep 22;10(19):4316. doi: 10.3390/jcm10194316 (PMC8509742; doi:10.3390/jcm10194316)
Supplement: Supplementary file 1 [file jcm-10-04316-s001.zip › jcm-1326877-supplementary.xlsx]

## Sheet: depths_osteochondral
depths_osteochondral
AS	A/P	AI	S/I	PI	PS
4.243	5.362	8.047	6.928	6.666	4.383
3.034	3.539	5.665	6.489	5.42	4.076
2.261	1.802	3.359	3.979	2.166	2.815
3.281	3.628	5.775	6.873	5.67	4.388
1.863	2.459	3.863	3.635	2.255	1.349
1.223	1.682	3.847	3.256	3.253	2.369
1.806	2.062	5.938	5.341	4.541	4.045
1.921	2.033	3.469	3.853	3.009	3.359
3.632	2.964	4.403	5.962	3.423	2.867
4.463	4.722	4.765	7.165	6.268	3.874
2.392	2.579	4.009	4.689	5.084	2.817
1.15	2.09	4.574	4.752	3.265	2.033
1.571	2.057	2.488	3.849	3.775	2.555
2.309	2.767	4.451	5.331	4.257	2.705
2.48	2.214	3.166	4.79	3.827	3.761
2.693	1.711	3.69	3.749	2.483	1.669
2.721	2.803	4.703	5.84	5.667	3.961
0.983	1.854	2.708	3.31	2.121	2.524
3.548	3.912	6.341	6.581	6.054	3.918
1.124	1.852	2.631	4.422	4.635	1.505
2.15	2.495	4.891	4.834	4.21	2.399
1.641	1.072	3.007	3.02	1.892	1.547
3.169	3.279	4.805	4.172	3.607	2.098
2.555	2.333	4.91	4.34	2.998	2.674
3.048	3.213	4.898	5.463	5.898	3.221
1.967	2.393	4.153	4.727	3.2	2.269
3.367	2.019	3.977	4.562	3.63	3.276

## Sheet: depths_bony
depths_bony
AS	A/P	AI	S/I	PI	PS
5.94	7.22	9.92	8.1	7.03	6.56
2.83	3.72	5.31	5.94	5.47	3.7
0.846	0.517	1.31	2.84	1.17	0.69
1.82	3.95	4.6	5.54	6.52	4.03
0.78	1.47	3.32	3.6	2.64	2.01
0.948	1.92	3.9	3.35	1.87	1.41
0.0001	2.63	6.51	3.59	4.7	2.81
1.54	1.81	3.54	3.92	2.06	2.7
3.29	3.25	2.6	3.31	2.74	1.18
2.85	3.02	4.48	4.74	3.94	1.59
1.92	1.63	4	3.55	3.47	2.52
0.978	1.96	2.94	4.05	2.75	2.37
1.85	1.85	1.51	4.28	3.73	2.73
3.21	3.43	4.98	4.62	3.74	3.53
2.11	0.915	2.49	3.04	2.35	1.17
1.34	1.1	3.05	3.41	1.77	1.62
2.44	3.54	6.21	5.17	4.97	2.69
1.9	0.655	2.1	3.09	2.48	0.95
2.79	3.39	5.53	5.56	5.41	3.3
0.83	0.98	2.94	4.84	1.54	0.96
1.85	2.72	3.87	5.13	5.13	3.87
1.61	1.98	3.33	3.82	2.15	2.35
2.02	3.24	5.31	4.06	4.5	2.86
1.74	1.58	4.23	4.06	3.11	2.61
3.19	3.8	4.82	4.71	2.47	3.1
1.92	0.728	3.24	3.91	1.92	1.99
2.1	1.67	2.62	4.33	3.49	1.74

## Sheet: radii_osteochondral
radii_osteochondral
A/P	AI/PS	S/I	AS/PI	sphere
28.378	30.4425	30.7165	27.575	30.434
35.1165	30.4455	29.222	32.0805	30.905
25.3115	25.082	24.8705	33.0085	27.105
30.4135	27.1335	27.112	27.075	28.541
33.956	30.849	28.171	31.7855	32.62
47.398	31.0115	29.5955	32.1615	32.726
47.8615	28.106	29.24	34.0105	30.766
35.424	31.1835	33.346	35.579	34.806
30.2265	25.5755	24.432	23.9945	25.35
38.4985	34.0815	32.0955	34.9825	34.997
30.0455	31.2195	30.9815	30.0565	30.725
30.4325	31.3045	30.124	33.9015	31.907
35.7585	34.6065	32.538	32.4595	34.066
32.6735	32.686	27.216	28.1245	29.539
40.009	27.6915	28.4715	29.861	29.07
43.122	33.9025	31.989	29.79	33.42
35.541	29.0645	29.516	28.915	29.914
29.416	34.053	37.29	32.139	33.275
27.1645	23.5895	29.863	27.225	28.887
29.781	33.8255	33.5565	29.623	33.038
37.1295	29.0845	30.763	35.437	31.615
43.459	30.8345	30.393	36.208	35.977
28.0255	31.082	31.014	23.6625	30.2
37.0335	29.725	27.637	31.758	33.275
29.119	29.5735	26.276	25.2185	27.77
31.9755	23.489	26.0005	27.718	30.17
38.598	28.4165	28.584	28.622	29.62

## Sheet: radii_bony
radii_bony
A/P	AI/PS	S/I	AS/PI	sphere
28.9	30.48	30.73	26.11	32.4
30.48	26.68	31.77	29.31	35.35
25.29	25.48	30.96	25.04	32.1
32.7	33.41	33.81	33.07	37
27.1	28.18	32.29	36.44	33.2
31.8	32.39	37.06	37.16	41.55
39.51	34.54	30.66	36.86	40.65
36.75	32.07	40.48	37.26	37.05
28.28	34.51	31.46	27.99	30.95
33.15	36.45	35.78	33.53	38.45
38.36	31.17	34.48	29.94	31.85
43.48	25.64	32.94	33.39	28.85
38.53	29.18	33.6	35.27	30.85
25.11	25.96	27.85	25.87	25.7
43.56	38.97	35.11	36.97	33.3
31.49	27.65	30.97	31.87	37.3
30.72	31.95	35.52	36.53	35.8
31.19	40.38	33	31.83	31.75
28.61	34.93	33.83	27.34	33.15
35.96	35.03	39.47	37.36	38
34.58	27.35	31.52	29.62	33.95
29.88	30.56	35.65	34.59	32.95
25.92	30.06	32.35	27.45	30.3
31.59	29.94	33.04	30.59	30.65
23.66	27.13	27.33	24.3	24.5
38.09	30.59	34.51	31.36	34
29.29	26.83	28.98	30.75	27.9
